# Supplementary material for: Cone-beam computed tomography evaluation of the maxillofacial features of patients with unilateral temporomandibular joint ankylosis undergoing condylar reconstruction with an autogenous coronoid process graft
Source: PLoS One. 2017 Mar 3;12(3):e0173142. doi: 10.1371/journal.pone.0173142 (PMC5336251; doi:10.1371/journal.pone.0173142)
Supplement: S1 Table — (XLSX) [file pone.0173142.s001.xlsx]

## Sheet: Co-Me(the affected side)
65.58	63.32	62.14
65.6	62.95	62.17
66.36	64.74	63.39
66.69	64.69	64.07
69.47	67.05	66.08
70.51	67.18	66.09
70.68	67.33	66.05
71.43	68.39	67.1
72.56	70.8	69.07
73.57	71.65	70.91
74.09	71.89	70.02
76.72	74.56	73.42
77.91	75.03	73.45
78.17	75.36	74.16
79.9	76.49	75.09
80.17	77.18	76.18
81.12	78.05	77.5
81.98	83.52	79.01
88.29	88.27	85.09
88.51	88.37	85.01
88.92	89.12	85.13
95.86	96.16	92.74
96.86	97.01	93.36
99.76	99.81	96.07
103.05	103.59	100.47
103.21	104.09	101
115.17	116.56	112.03

## Sheet: Co-Me(the uninjured side )
62.55	61.5	61.78
69.23	67.52	66.62
69.74	68.01	68.18
69.92	68.05	67.04
72.12	71.55	70.09
76.19	74.34	74.27
76.71	75.63	75.71
78.6	77.71	77.09
79.11	77.17	77.68
79.12	78.31	77.75
79.32	78.36	78
82.74	79.37	80.87
83.08	81.45	81.72
85.25	83.88	83.26
87.93	90.82	90.24
89.42	93.41	93.33
94.62	97.81	96.77
95.64	98.24	97.55
97.85	100.32	99.36
98.1	100.67	100.61
98.35	101.91	101.2
99.17	101.63	102.14
99.18	102.71	103.18
99.62	102.45	103.79
105	107.1	107.48
105.11	108.13	108.16
106.71	109.72	110.38

## Sheet: Go-Me(the affected side)
41.26	39	40.07
41.64	39.01	40.12
41.73	39.03	40.64
42	39.56	40.9
42.21	40.68	41.88
42.82	40.88	41.54
43.12	40.97	42.16
43.32	40	42.18
43.56	40.1	43.16
44.28	41.12	43.4
44.3	41.7	43.47
45.84	42.81	44.87
46.56	42.91	45.79
51.27	47.09	48.92
51.4	47.6	51.31
55.06	56.88	55.68
55.22	56.1	55.14
55.52	57.21	55.54
56.02	57.24	57.11
63.07	64.33	64.04
63.64	65.43	65.19
65.12	66.48	66.33
67.33	68.6	68.04
68.82	69.51	69.3
69.34	71.56	70.66
69.79	71.94	70.61
69.86	72.01	71.08

## Sheet: Go-Me(the uninjured side)
39.41	38.94	39.31
44.36	44.16	40.82
44.5	43.75	41.69
44.6	44.64	41.56
46.87	46.84	42.19
49.08	49.71	46.94
50.78	50.84	47.97
54.81	55.72	51.19
55.96	55.97	52.99
57.12	57.49	54.06
57.28	57.3	54.44
57.86	57.33	55.92
59.07	58.61	56.15
59.5	59.87	61.52
61.87	63.1	63.74
62.25	64.31	65.87
62.84	64.46	65.15
64.4	65.66	66.7
65.88	66.3	67.42
65.72	67.65	68.78
67.42	69.56	71.6
69.46	71.99	71.53
69.6	72.52	72.28
71.76	72.93	74.53
72.02	72.92	76.3
73.03	74.46	75.88
72.05	76.22	76.21

## Sheet: Co-Go(the affected side)
31.84	30.76	30.34
32.28	31.3	31.25
32.29	30.38	30.25
32.49	31.5	31.24
33.03	31.86	31.85
33.27	32.65	31.39
33.43	32.66	32.22
33.5	31.85	31.09
34.2	32.05	31.61
34.37	32.76	36.1
34.45	33.43	34.03
37.17	36.14	39.5
43.03	42.22	41.13
47.22	44.06	41.57
47.7	44.4	41.33
47.87	44.78	41.78
48.05	45.15	41.76
48.51	46.07	41.45
49.99	47.6	44.51
51.71	48	44.3
52.01	48.5	43.62
53.22	50.24	44.75
53.62	50.12	45.08
68.74	65.4	60.17
70.59	68.41	61.27
72.25	69.11	62.82
75.47	71.23	64.2

## Sheet: Co-Go(the uninjured side)
42.97	42.72	42.35
43.77	43.67	42.12
44.32	44.31	43.08
44.45	44.43	43.81
46.95	46.89	45.26
47.99	47.86	46.93
47.6	47.54	46.4
47.88	49.56	47.62
48.08	50.34	47.81
50.08	51.81	48.22
50.8	51.78	49.72
52.61	52.56	51.46
52.03	53.89	52.55
53.68	54.92	53.66
54.3	55.65	55.94
54.35	55.95	56.03
54.6	56.6	57.05
55.77	57.86	58.05
57.16	59.53	60.34
58.2	59.51	61.34
59	60.48	61.36
59.43	61.22	61.73
60.05	61.35	62.1
62.07	63.61	64.43
65.73	66.88	67.14
67.41	67.86	67.67
71.7	72.02	72.48

## Sheet: Go-Me(Y)(the affected side)
26.9	26.75	26.94
28.96	26.12	27.5
29.49	28.53	27.62
30.58	29.6	28.83
31.19	29.16	29.14
32.28	31.41	31.58
33.44	31.2	32.19
33.64	31.88	32.47
34.28	32.47	33.48
34.98	32.66	34.47
35.26	33.82	34.49
35.38	33.87	35.16
36.06	34.05	35.27
36.49	34.79	35.54
36.74	35.27	36.76
36.75	37.24	36.94
37.05	37.61	37.16
38.08	37.79	38.46
38.58	39.65	39.53
39.62	40.41	39.82
41.48	41.38	39.97
41.49	41.58	40.45
42.31	41.93	41.53
42.37	42.27	41.64
42.88	44.14	43.65
42.96	46.89	48.74
48.42	48.75	48.94

## Sheet: Go-Me(Y)(the uninjured side)
21.25	21.14	21.07
25.67	23.36	21.36
28.59	24.53	21.69
28.7	24.75	25.33
28.83	25.19	26.3
29.55	25.56	27.09
31.1	26.18	27.43
31.39	27.69	27.65
31.99	29.42	28.38
32.11	29.8	29.29
32.28	30.27	30.45
32.39	30.74	31.2
32.46	30.98	31.67
32.48	32.89	33.84
32.52	33.53	34.65
32.88	34.13	35.79
33.32	34.34	35.89
34	35.16	36.41
35.21	35.48	36.75
35.6	36.37	37.57
36.26	37.49	37.68
36.38	38.43	37.78
37.17	38.54	38.48
37.29	38.68	38.69
38.33	39.05	39.8
38.84	39.19	40.23
42.29	42.53	42.95

## Sheet: Go(Y)(the affected side)
51.98	52.09	52.41
63.45	61.98	63.52
69.51	67.85	64.05
67.56	67.55	64.47
68	68.12	68.06
69.3	69.21	64.07
73.41	70.86	62.34
73.42	69.76	65.54
73.07	69.95	66.51
72.99	72.12	67.99
74.6	73.01	73.56
73.6	73.54	71.6
74	74.28	74.56
74.15	74.54	72.69
74.96	75.07	73.73
74.93	74.95	73
75.18	75.34	73.25
75.29	75.69	73.37
75.49	75.44	72.82
75.28	74.33	73.03
75.72	75.82	73.79
76.77	76.83	76.97
75.93	76.81	77.08
77	77.01	77.64
76.32	77.33	77.6
81.94	81.41	83.18
82.12	82.88	83.52

## Sheet: Go(Y)(the uninjured side)
63.51	64.57	63.4
64.86	65.71	65.58
66.78	68.08	70.14
66.97	68.35	70.2
67.01	69.38	69.36
68.14	70.64	70.44
70.93	72.99	72.95
72.17	74.22	74.18
73.73	75.69	75.84
73.73	75.99	76.01
74.31	76.2	76.35
74.38	76.43	76.52
74.5	76	76.91
74.92	76.59	77.07
75.62	75.82	76.21
76.03	76.57	76.7
77	76.6	77.08
79.17	78.72	77.39
81	77.12	78.4
83.11	79.91	80.91
84.1	80.4	82.08
84.32	80.91	82.59
87.11	82.28	86.14
88.14	83.5	85.79
91.84	88.46	89.02
92.2	90.14	90.07
93.71	91.8	91.12

[truncated: 28 more sheets: Go(Z)(the affected side), Go(Z)(the uninjured side), Go(X)(the affected side), Go(X)(the uninjured side), Co(Y)(the affected side), Co(Y)(the uninjured side), Co(X)(the affected side), Co(X)(the uninjured side), Co(Z)(the affected side), Co(Z)(the uninjured side), Co-Go-Me(the affected side), Co-Go-Me(the uninjured side), Um-Mx(Y)(the affected side), Um-Mx(Y)(the uninjured side), Nasopas, Velopasmin, Oropas, Hypopas, SP position, PNS-P …]
